# Supplementary material for: External Scaffold for Venous Graft to Treat Chronic Limb-Threatening Ischemia: Results of the FRAME Vascular Support
Source: J Clin Med. 2024 Apr 3;13(7):2095. doi: 10.3390/jcm13072095 (PMC11012784; doi:10.3390/jcm13072095)
Supplement: Supplementary file 1 [file jcm-13-02095-s001.zip]

Archive with 1 entries (1 files):
- FRAME video.mp4
